# Supplementary material for: Multimodal Optical Imaging and Modulation with Simultaneous Electrophysiology Through Smart Dura in Non‐Human Primates
Source: Adv Sci (Weinh). 2026 Jan 12;13(25):e14419. doi: 10.1002/advs.202514419 (PMC13137837; doi:10.1002/advs.202514419)
Supplement: Supplementary file 2 — Supporting Data [file ADVS-13-e14419-s001.zip]

Archive with 2 entries (2 files):
- Holder.STL
- Imaging well.STL
